# Supplementary material for: Unsymmetrical polysulfidation via designed bilateral disulfurating reagents
Source: Nat Commun. 2020 Aug 20;11:4170. doi: 10.1038/s41467-020-18029-z (PMC7441163; doi:10.1038/s41467-020-18029-z)
Supplement: Supplementary file 3 — Source Data [file 41467_2020_18029_MOESM3_ESM.zip]

Archive with 17 entries (16 files):
- Source Data/
- Source Data/Data of Fig. 3b.xlsx
- Source Data/Data of Supplementary Table 1-3.xlsx
- Source Data/Fig. 1a-1e.cdx
- Source Data/Fig. 2a-2b.cdx
- Source Data/Fig. 3a-3b.cdx
- Source Data/Fig. 4.cdx
- Source Data/Fig. 5.cdx
- Source Data/Fig. 6.cdx
- Source Data/Fig. 7.cdx
- Source Data/Fig. 8.cdx
- Source Data/Supplementary Figure 1.cdx
- Source Data/Supplementary Figure 2.cdx
- Source Data/Supplementary Figure 3.cdx
- Source Data/Supplementary Figure 4.cdx
- Source Data/Supplementary Figure 5.cdx
- Source Data/Supplementary Figure 6.cdx
