# Supplementary material for: Unsymmetrical polysulfidation via designed bilateral disulfurating reagents
Source: Nat Commun. 2020 Aug 20;11:4170. doi: 10.1038/s41467-020-18029-z (PMC7441163; doi:10.1038/s41467-020-18029-z)
Supplement: Supplementary file 3 — Source Data [file 41467_2020_18029_MOESM3_ESM.zip › Source Data/Data of Fig. 3b.xlsx]

## Sheet: Sheet1
		Entry	Yield of SM 1	Yield of Mono-coupling	Yield of Bis-coupling
		1a	0.25	0.55	0.4
		1b	0.55	0.22	0.67
		1c	1	0	0
		1d	0	0	0
		1e	0	0	0
		1f	0	0.99	<1%
