# Supplementary material for: Unsymmetrical polysulfidation via designed bilateral disulfurating reagents
Source: Nat Commun. 2020 Aug 20;11:4170. doi: 10.1038/s41467-020-18029-z (PMC7441163; doi:10.1038/s41467-020-18029-z)
Supplement: Supplementary file 3 — Source Data [file 41467_2020_18029_MOESM3_ESM.zip › Source Data/Data of Supplementary Table 1-3.xlsx]

## Sheet: Supplementary Table 1
Entry	1	Solvent	2	2’
1	1f	1,4-dioxane	0.99	-
2	1f	THF	0.95	<5%
3	1f	acetone	86	<5%
4	1f	MeCN	0.7	0.1
5	1f	toluene	0.71	0.13
6	1f	CH2Cl2	0.5	0.45
7	1d	1,4-dioxane	trace	trace
8	1e	1,4-dioxane	trace	trace
9	1c	1,4-dioxane	N.R.	N.R.
10	1a	1,4-dioxane	0.6	0.3
11	1b	1,4-dioxane	0.3	0.6

## Sheet: Supplementary Table 2
Entry	[Cu]	Ligand	Base	Solvent	Yield
1	CuI	2,2’-bpy	Li2CO3	toluene	N.R.
2	CuCl	2,2’-bpy	Li2CO3	toluene	N.R.
3	CuTc	2,2’-bpy	Li2CO3	toluene	N.R.
4	CuSO4· 5H2O	2,2’-bpy	Li2CO3	toluene	N.R.
5	Cu(OAc)2	2,2’-bpy	Li2CO3	toluene	N.R.
6	Cu(MeCN)4PF6	2,2’-bpy	Li2CO3	THF	<10%
7	Cu(MeCN)4PF6	2,2’-bpy	Li2CO3	dioxane	<10%
8	Cu(MeCN)4PF6	2,2’-bpy	Li2CO3	Acetone	<10%
9	Cu(MeCN)4PF6	2,2’-bpy	Li2CO3	MeCN	<10%
10	Cu(MeCN)4PF6	2,2’-bpy	Li2CO3	DMF	trace
11	Cu(MeCN)4PF6	2,2’-bpy	Li2CO3	CH2Cl2	0.74
12	Cu(MeCN)4PF6	2,2’-bpy	Li2CO3	ClCH2CH2Cl	0.72
13	Cu(MeCN)4PF6	6,6’-diMe-2,2’-bpy	Li2CO3	CH2Cl2	N.R.
14	Cu(MeCN)4PF6	2,9-diMe-1,10-phen	Li2CO3	CH2Cl2	N.R.
15	Cu(MeCN)4PF6	4,7-diPh-1,10-phen	Li2CO3	CH2Cl2	0.7
16	Cu(MeCN)4PF6	4,5-diazafluorenone	Li2CO3	CH2Cl2	N.R.
17	Cu(MeCN)4PF6	1,10-phen	Li2CO3	CH2Cl2	0.74
18	Cu(MeCN)4PF6	2,2’-bpy	NaOAc	CH2Cl2	0.5
19	Cu(MeCN)4PF6	2,2’-bpy	Et3N	CH2Cl2	trace
20	Cu(MeCN)4PF6	2,2’-bpy	LiOtBu	CH2Cl2	trace
21	Cu(MeCN)4PF6	2,2’-bpy	K3PO4	CH2Cl2	trace
22	Cu(MeCN)4PF6	2,2’-bpy	Na3PO4	CH2Cl2	0.68
23	Cu(MeCN)4PF6	2,2’-bpy	NaBF4	CH2Cl2	0.65
24	Cu(MeCN)4PF6	2,2’-bpy	-	CH2Cl2	0.56
25	Cu(MeCN)4PF6	2,2’-bpy	-	CH2Cl2	84%[c]
26	Cu(MeCN)4BF4	2,2’-bpy	-	CH2Cl2	70%[c]
27	Cu(MeCN)4PF6	2,2’-bpy	-	CH2Cl2	40%[c][d]
28	Cu(MeCN)4PF6	2,2’-bpy	-	CH2Cl2	44%[c][e]
29	Cu(MeCN)4PF6	2,2’-bpy	-	CH2Cl2	58%[c][f]

## Sheet: Supplementary Table 3
entry	1	Solvent	T (°C)	Yield of S2	Yield of tetrasulfide
1	1a	CH2Cl2	rt	0.12	0.82
2	1b	CH2Cl2	rt	0.22	0.7
3	1d	CH2Cl2	rt	0.63	0.3
4	1d	CH2Cl2	-78	0.72	0.18
5	1d	MeOH	-78	0.8	0.09
6	1d	Hexane	-78	0.5	0.45
7	1d	Acetone	-78	0.5	0.35
8	1d	THF	-78	0.54	0.37
9	1d	EA	-78	0.36	Undetected
10	1d	DCE	-78	0.7	0.2
11	1e	MeOH	-78	0.7	0.22
12	1f	MeOH	-78	0.64	0.3
13	1d	MeOH	-78	76%[c]	0.1
